# Supplementary material for: Amino Acid Composition of a Chum Salmon (Oncorhynchus keta) Skin Gelatin Hydrolysate and Its Antiapoptotic Effects on Etoposide-Induced Osteoblasts
Source: Foods. 2023 Jun 20;12(12):2419. doi: 10.3390/foods12122419 (PMC10297284; doi:10.3390/foods12122419)
Supplement: Supplementary file 1 [file foods-12-02419-s001.zip]

Archive with 9 entries (8 files):
- Pictures and Supplementary Materials/
- Pictures and Supplementary Materials/3-Supplementary materials-Liu & Pan.pdf
- Pictures and Supplementary Materials/Fig 1a.jpg
- Pictures and Supplementary Materials/Fig 1b.jpg
- Pictures and Supplementary Materials/Fig 1c.jpg
- Pictures and Supplementary Materials/Fig 2a.jpg
- Pictures and Supplementary Materials/Fig 2b.jpg
- Pictures and Supplementary Materials/Fig 2c.jpg
- Pictures and Supplementary Materials/Fig 3.jpg
